# Supplementary material for: S/N/O-Enriched Carbons from Polyacrylonitrile-Based Block Copolymers for Selective Separation of Gas Streams
Source: Polymers (Basel). 2024 Jan 18;16(2):269. doi: 10.3390/polym16020269 (PMC10819996; doi:10.3390/polym16020269)
Supplement: Supplementary file 1 [file polymers-16-00269-s001.zip]

Archive with 1 entries (1 files):
- polymers-2816181-supplementary.pdf
